# Supplementary material for: Effects of Moderate Consumption of Red Wine on Hepcidin Levels in Patients with Type 2 Diabetes Mellitus
Source: Foods. 2022 Jun 25;11(13):1881. doi: 10.3390/foods11131881 (PMC9266169; doi:10.3390/foods11131881)
Supplement: Supplementary file 1 [file foods-11-01881-s001.zip]

Archive with 1 entries (1 files):
- foods-1752457-supplementary.pdf
